# Supplementary material for: Point-of-Care Tests for Rapid Detection of Porcine Epidemic Diarrhea Virus: A Systematic Review and Meta-Analysis
Source: Viruses. 2022 Jun 21;14(7):1355. doi: 10.3390/v14071355 (PMC9321219; doi:10.3390/v14071355)
Supplement: Supplementary file 1 [file viruses-14-01355-s001.zip]

Archive with 1 entries (1 files):
- viruses-1745883-supplementary.pdf
